# Supplementary material for: Transposon DNA sequences facilitate the tissue-specific gene transfer of circulating tumor DNA between human cells
Source: Nucleic Acids Res. 2024 May 23;52(13):7539–55. doi: 10.1093/nar/gkae427 (PMC11260451; doi:10.1093/nar/gkae427)
Supplement: gkae427_Supplemental_Files [file gkae427_supplemental_files.zip]

Archive with 10 entries (10 files):
- COMBINE SUPPLEMENTAL DATA 5-15-24 Final.pdf
- SUPPLEMENTAL METHODS COMBINE 4-10-24.pdf
- Supplemental Video 1A-ASPC1-PCctDNA_100x-z-6_rot360.mp4
- Supplemental Video 1B-MMM1s-MMctDNA_100x-x-2_rot360.mp4
- Supplemental Video 2A- ASPC1 cells with PC ctDNA.mp4
- Supplemental Video 2B-ASPC1-long lapse__sliced.mp4
- Supplemental Video 2C- ASPC1-long_lapse_3D reconst.mp4
- Supplemental Video 3A-COCULT ctDNA MM or PC with MM1s.mp4
- Supplemental Video 3B -COCULT2 ctDNA MM or PC with MM.mp4
- Supplemental Video legends.pdf
